# Supplementary material for: Exogenous Sucrose Improves the Vigor of Aged Safflower Seeds by Mediating Fatty Acid Metabolism and Glycometabolism
Source: Plants (Basel). 2025 Jul 25;14(15):2301. doi: 10.3390/plants14152301 (PMC12348142; doi:10.3390/plants14152301)
Supplement: Supplementary file 1 [file plants-14-02301-s001.zip]

Archive with 1 entries (1 files):
- plants-3733069-supplementary.pdf
